# Supplementary material for: Redefinition of Affymetrix probe sets by sequence overlap with cDNA microarray probes reduces cross-platform inconsistencies in cancer-associated gene expression measurements
Source: BMC Bioinformatics. 2005 Apr 25;6:107. doi: 10.1186/1471-2105-6-107 (PMC1127107; doi:10.1186/1471-2105-6-107)
Supplement: Additional File 1 — ZIP of 4 files allowing the remapping Affymetrix probe-sets described in this manuscript. These files can be used with the "altcdfenvs" package in Bioconductor to implement the redefinition of probe-sets based on sequence-matching with each of the 4 cDNA datasets described. [file 1471-2105-6-107-S1.zip]

Archive with 4 entries (4 files):
- acembly_ambig_out_rat5.cdf
- garber_ALL_PR_clone_to_U95Av2.cdf
- HuFL_to_8k_cDNA.cdf
- U95Av2_to_8k_cDNA.cdf
